# Supplementary material for: The influence of personality traits on college students’ exercise behavior: a chain mediation model of exercise self-efficacy and exercise motivation
Source: BMC Psychol. 2025 Aug 4;13:864. doi: 10.1186/s40359-025-03220-y (PMC12323249; doi:10.1186/s40359-025-03220-y)
Supplement: Supplementary file 2 — Supplementary Material 2 [file 40359_2025_3220_MOESM2_ESM.xlsx]

## Sheet: personality traits CFA
			Estimate	AVE	CR	AVESQRT				Test			O	0.756505
C1	<---	Conscientiousness	0.87	0.7085	0.9239	0.841724			CMIN/DF	1.794			C	0.228	0.841724
C2	<---		0.84						RMSEA	0.041			E	0.239	0.36	0.776531
C3	<---		0.862						SRMR	0.0341			A	0.055	0.198	0.157	0.814248
C4	<---		0.801						IFI	0.971			N	-0.12	-0.291	-0.316	-0.135	0.816639
C5	<---		0.834						TLI	0.967				O	C	E	A	N
A1	<---	Agreeableness	0.785	0.663	0.9076	0.814248			CFI	0.971
A2	<---		0.84						GFI	0.925
A3	<---		0.802
A4	<---		0.791
A5	<---		0.851
N1	<---	Neuroticism	0.876	0.6669	0.909	0.816639
N2	<---		0.76
N3	<---		0.793
N4	<---		0.799
N5	<---		0.85
O1	<---	Opennes	0.777	0.5723	0.8698	0.756505
O2	<---		0.745
O3	<---		0.808
O4	<---		0.722
O5	<---		0.727
E1	<---	Extraversion	0.806	0.603	0.8836	0.776531
E2	<---		0.794
E3	<---		0.769
E4	<---		0.726
E5	<---		0.743

## Sheet: Motivation CFA
			Estimate	AVE	CV	AVESQRT				Test			Joy	0.816701
JOY3	<---	Enjoy	0.847	0.667	0.8572	0.816701			CMIN/DF	2.91			Social	0.467	0.770519
JOY2	<---		0.816						RMSEA	0.063			Health	0.337	0.335	0.854927
JOY1	<---		0.786						SRMR	0.032			Appearance	0.194	0.245	0.069	0.894371
SH3	<---	Social	0.79	0.5937	0.8141	0.770519			IFI	0.965			Ability	0.337	0.339	0.198	0.177	0.841427
SH2	<---		0.73						TLI	0.953				Joy	Social	Health	Appearance	Ability
SH1	<---		0.79						CFI	0.964
JK3	<---	Health	0.983	0.7309	0.8895	0.854927			GFI	0.943
JK2	<---		0.793
JK1	<---		0.773
WM3	<---	Appearance	0.964	0.7999	0.9227	0.894371
WM2	<---		0.816
WM1	<---		0.897
AB3	<---	Ability	0.837	0.708	0.8791	0.841427
AB2	<---		0.83
AB1	<---		0.857

## Sheet: Self-efficacy CFA
			Estimate	AVE	CV	AVESQRT				Test			Task	0.850882
Task3	<---	Task	0.875	0.724	0.8872	0.850882			CMIN/DF	3.4			Coping	0.444	0.834146
Task2	<---		0.828						RMSEA	0.071			Schedule	0.312	0.088	0.852526
Task1	<---		0.849						SRMR	0.0332				Task	Coping	Schedule
Cope3	<---	Coping	0.781	0.6958	0.8726	0.834146			IFI	0.977
Cope2	<---		0.854						TLI	0.966
Cope1	<---		0.865						CFI	0.977
schedule3	<---	Schedule	0.882	0.7268	0.8885	0.852526			GFI	0.963
schedule2	<---		0.81
schedule1	<---		0.864

## Sheet: Cronbach
Reliability and validity tests
	Cronbach's Alpha	KMO	Bartlett's Chi-Square (P-value)	Cumulative variance contribution rate	items
Openness	0.854				5
Conscientiousness	0.924				5
Extraversion	0.878				5
Agreeableness	0.907				5
Neuroticism	0.908				5
Personality	0.786	0.885	7449.231***	71.521	25
Enjoy	0.856				3
Socal	0.813				3
health	0.876				3
appearance	0.92				3
ability	0.879				3
Exercise Motivation	0.845	0.745	4339.67***	79.974	15
Task	0.887				3
Coping	0.872				3
Schedule	0.888				3
Exercise Self-efficacy	0.816	0.776	2547.452***	81.245	9
Exercise Behavior	0.838	0.716	591.894***	75.729	3
All	0.881	0.865	16319.644***	76.863	52

## Sheet: Chain Mediating Analysis result
Model		Fit index			Effect						Openness pathways	Effect	Boot SE	Boot LLCI	Boot ULCI	Proportion of total effect
Outcome variables	Predictive variables	R	R2	f	B	SE	t	p	β		Total effect (C)	0.461	0.094	0.277	0.645
ESE	O	0.126	0.016	2.582	0.038	0.03	1.291	0.197	0.059		Direct effect（C'）	0.266	0.08	0.108	0.423	0.577007
	Genders				-0.078	0.048	-1.61	0.108	-0.073		Total indirect effect	0.195	0.054	0.09	0.303	0.422993
	Age				-0.033	0.018	-1.821	0.069	-0.083		X ->M1-> Y	0.044	0.034	-0.021	0.113	0.0954447
EM	O	0.515	0.265	43.19	0.125	0.023	5.491	0	0.216		X ->M2 ->Y	0.135	0.032	0.077	0.2	0.292842
	ESE				0.393	0.035	11.292	0	0.446		X ->M1 ->M2 -> Y	0.016	0.013	-0.007	0.044	0.0347072
	Genders				-0.039	0.037	-1.073	0.284	-0.042		(C1)	-0.091	0.048	-0.188	0.002
	Age				-0.004	0.014	-0.314	0.754	-0.012		(C2)	0.028	0.023	-0.013	0.077
EB	O	0.597	0.356	52.825	0.266	0.08	3.311	0.001	0.126		(C3)	0.119	0.034	0.058	0.188
	ESE				1.147	0.134	8.549	0	0.356		C1 = X ->M1-> Y minus X ->M2 ->Y; C2 = X ->M1-> Y minus X ->M1 ->M2 -> Y; C3 = X ->M2 ->Y minus X ->M1 ->M2 -> Y.
	EM				1.082	0.157	6.905	0	0.296
	Genders				0.039	0.126	0.312	0.755	0.012
	Age				-0.055	0.048	-1.15	0.251	-0.042
EB	O	0.24	0.057	9.716	0.461	0.094	4.914	0	0.219
	Genders				-0.125	0.152	-0.825	0.41	-0.037
	Age				-0.112	0.057	-1.947	0.052	-0.086
O = Openness
Model		Fit index			Effect						Conscientiousness pathways	Effect	Boot SE	Boot LLCI	Boot ULCI	Ration of indirect of total effect
Outcome variables	Predictive variables	R	R2	f	B	SE	t	p	β		Total effect (C)	0.553	0.091	0.373	0.732
ESE	C	0.295	0.087	15.189	0.177	0.028	6.246	0	0.273		Direct effect（C'）	0.137	0.083	-0.027	0.3	0.24774
	Genders				-0.079	0.046	-1.71	0.088	-0.075		Total indirect effect	0.416	0.06	0.302	0.538	0.75226
	Age				-0.028	0.018	-1.593	0.112	-0.07		X ->M1-> Y	0.192	0.04	0.119	0.276	0.347197
EM	C	0.521	0.271	44.414	0.135	0.023	5.829	0	0.237		X ->M2 ->Y	0.154	0.034	0.092	0.228	0.278481
	ESE				0.346	0.036	9.631	0	0.394		X ->M1 ->M2 -> Y	0.07	0.017	0.04	0.105	0.126582
	Genders				-0.058	0.037	-1.58	0.115	-0.062		(C1)	0.038	0.056	-0.069	0.149
	Age				-0.001	0.014	-0.085	0.933	-0.003		(C2)	0.122	0.038	0.053	0.203
EB	C	0.588	0.345	50.314	0.137	0.083	1.643	0.101	0.066		(C3)	0.084	0.033	0.021	0.151
	ESE				1.088	0.136	7.983	0	0.338		C1 = X ->M1-> Y minus X ->M2 ->Y; C2 = X ->M1-> Y minus X ->M1 ->M2 -> Y; C3 = X ->M2 ->Y minus X ->M1 ->M2 -> Y.
	EM				1.142	0.159	7.194	0	0.312
	Genders				0.006	0.127	0.046	0.963	0.002
	Age				-0.05	0.048	-1.038	0.3	-0.039
EB	C	0.283	0.08	13.911	0.553	0.091	6.051	0	0.265
	Genders				-0.177	0.149	-1.187	0.236	-0.052
	Age				-0.093	0.057	-1.635	0.103	-0.072
C = Conscientiousness
Model		Fit index			Effect						Extraversion pathways	Effect	Boot SE	Boot LLCI	Boot ULCI	Ration of indirect of total effect
Outcome variables	Predictive variables	R	R2	f	B	SE	t	p	β		Total effect (C)	0.911	0.092	0.73	1.092
ESE	E	0.345	0.119	21.636	0.226	0.03	7.623	0	0.327		Direct effect（C'）	0.456	0.089	0.281	0.63	0.500549
	Genders				-0.065	0.045	-1.426	0.154	-0.061		Total indirect effect	0.455	0.057	0.346	0.568	0.499451
	Age				-0.03	0.017	-1.748	0.081	-0.075		X ->M1-> Y	0.224	0.041	0.145	0.308	0.245884
EM	E	0.531	0.282	46.872	0.161	0.025	6.454	0	0.265		X ->M2 ->Y	0.158	0.037	0.092	0.235	0.173436
	ESE				0.327	0.036	8.989	0	0.371		X ->M1 ->M2 -> Y	0.072	0.019	0.04	0.113	0.079034
	Genders				-0.049	0.036	-1.363	0.174	-0.053		(C1)	0.066	0.06	-0.059	0.184
	Age				-0.004	0.014	-0.261	0.794	-0.01		(C2)	0.152	0.045	0.065	0.242
EB	E	0.613	0.376	57.499	0.456	0.089	5.134	0	0.205		(C3)	0.086	0.036	0.019	0.158
	ESE				0.993	0.134	7.403	0	0.308		C1 = X ->M1-> Y minus X ->M2 ->Y; C2 = X ->M1-> Y minus X ->M1 ->M2 -> Y; C3 = X ->M2 ->Y minus X ->M1 ->M2 -> Y.
	EM				0.982	0.156	6.292	0	0.269
	Genders				0.017	0.124	0.138	0.89	0.005
	Age				-0.054	0.047	-1.148	0.252	-0.042
EB	E	0.421	0.178	34.47	0.911	0.092	9.884	0	0.41
	Genders				-0.117	0.141	-0.824	0.41	-0.034
	Age				-0.097	0.054	-1.81	0.071	-0.075
E = Extraversion
Model		Fit index			Effect						Neuroticism pathways	Effect	Boot SE	Boot LLCI	Boot ULCI	Ration of indirect of total effect
Outcome variables	Predictive variables	R	R2	f	B	SE	t	p	β		Total effect (C)	-0.692	0.096	-0.88	-0.503
ESE	N	0.272	0.074	12.748	-0.171	0.03	-5.638	0	-0.248		Direct effect（C'）	-0.331	0.085	-0.499	-0.163	0.478324
	Genders				-0.092	0.047	-1.984	0.048	-0.087		Total indirect effect	-0.361	0.054	-0.47	-0.259	0.521676
	Age				-0.028	0.018	-1.568	0.118	-0.069		X ->M1-> Y	-0.179	0.037	-0.255	-0.11	0.258671
EM	N	0.496	0.246	39.013	-0.103	0.025	-4.136	0	-0.17		X ->M2 ->Y	-0.113	0.033	-0.185	-0.056	0.163295
	ESE				0.366	0.036	10.091	0	0.416		X ->M1 ->M2 -> Y	-0.069	0.017	-0.105	-0.041	0.099711
	Genders				-0.065	0.037	-1.74	0.082	-0.069		(C1)	-0.066	0.054	-0.17	0.044
	Age				-0.001	0.014	-0.082	0.935	-0.003		(C2)	-0.11	0.036	-0.183	-0.041
EB	N	0.601	0.362	54.065	-0.331	0.085	-3.879	0	-0.149		(C3)	-0.044	0.033	-0.113	0.019
	ESE				1.044	0.135	7.748	0	0.324		C1 = X ->M1-> Y minus X ->M2 ->Y; C2 = X ->M1-> Y minus X ->M1 ->M2 -> Y; C3 = X ->M2 ->Y minus X ->M1 ->M2 -> Y.
	EM				1.098	0.154	7.124	0	0.3
	Genders				-0.023	0.126	-0.184	0.854	-0.007
	Age				-0.046	0.047	-0.967	0.334	-0.036
EB	N	0.327	0.107	19.095	-0.692	0.096	-7.212	0	-0.312
	Genders				-0.228	0.147	-1.547	0.122	-0.067
	Age				-0.087	0.056	-1.561	0.119	-0.068
N = Neuroticism
